# Supplementary material for: Engineering Alfalfa to Produce 2-O-Caffeoyl-L-Malate (Phaselic Acid) for Preventing Post-harvest Protein Loss via Oxidation by Polyphenol Oxidase
Source: Front Plant Sci. 2021 Jan 13;11:610399. doi: 10.3389/fpls.2020.610399 (PMC7838361; doi:10.3389/fpls.2020.610399)
Supplement: Supplementary file 2 [file Table_1.XLSX]

## Sheet: HMT-leaves
	Hydroxycinnamoyl-malate content (mmol/kg FW)					Fraction total
Line	caffeoyl	p-coumaroyl	feruloyl	Total		caffeoyl	p-coumaroyl	feruloyl
387-13	0.0372	0.7626	0.1302	0.93		0.04	0.82	0.14
387-17	0.04	0.81	0.15	1		0.04	0.81	0.15
387-18	0.0535	0.8667	0.1498	1.07		0.05	0.81	0.14
387-36	0.0276	0.5727	0.0897	0.69		0.04	0.83	0.13
387-34	0.0465	1.2555	0.248	1.55		0.03	0.81	0.16
387-46	0.04	0.624	0.144	0.8		0.05	0.78	0.18
387-53	0.0106	0.33475	0.05965	0.405		0.0261728	0.826543	0.147284
387-56	0.0204	0.8466	0.153	1.02		0.02	0.83	0.15
n (independent)	8	8	8	8		8	8	8
Min	0.0106	0.33475	0.05965	0.405		0.02	0.78	0.13
Max	0.0535	1.2555	0.248	1.55		0.05	0.83	0.18
Median	0.0386	0.7863	0.1469	0.965		0.04	0.815	0.148642
MADS	0.01295	0.18795	0.03695	0.22		0.01	0.0082716	0.00864198

## Sheet: HMT & CCOMT RNAi-Leaves
#17 Background with Vector
			Hydroxycinnamoyl-malate content (mmol/kg FW)					Fraction total
Background	Supertransformed with	Unique Event	t-CA-malate	t-pCA-malate	t-FA-malate	Total		t-CA-malate	t-pCA-malate	t-FA-malate
387-17	Vector	19	0.0542773	0.882406	0.156563	1.09325		0.0496478	0.807143	0.143209
387-17	Vector	20	0.0673771	1.37741	0.232934	1.67772		0.04016	0.821	0.13884
387-17	Vector	16	0.0876514	1.18427	0.348721	1.62064		0.0540843	0.730741	0.215174
387-17	Vector	23	0.0902289	1.08088	0.37603	1.54713		0.05832	0.698631	0.243049
387-17	Vector	17	0.101079	0.956329	0.291017	1.34843		0.0749608	0.709219	0.21582
		n (independent)	5	5	5	5		5	5	5
		Low	0.0542773	0.882406	0.156563	1.09325		0.04016	0.698631	0.13884
		High	0.101079	1.37741	0.37603	1.67772		0.0749608	0.821	0.243049
		Median	0.0876514	1.08088	0.291017	1.54713		0.0540843	0.730741	0.215174
		MAD	0.0134276	0.124546	0.0580831	0.130585		0.00436887	0.0193174	0.020618
#17 Background with CCOMT RNAi
			Hydroxycinnamoyl-malate content (mmol/kg FW)					Fraction total
Background	Supertransformed with	Unique Event	t-CA-malate	t-pCA-malate	t-FA-malate	Total		t-CA-malate	t-pCA-malate	t-FA-malate
387-17	CCOMT RNAi	29	0.0688386	1.07428	0.353413	1.49654		0.0459986	0.717847	0.236154
387-17	CCOMT RNAi	30	0.0797197	1.22631	0.377012	1.68304		0.0473665	0.728627	0.224006
387-17	CCOMT RNAi	32	0.0871997	1.17596	0.406077	1.66924		0.0522391	0.704491	0.24327
387-17	CCOMT RNAi	35	0.0980232	1.4138	0.46812	1.97994		0.0495081	0.714061	0.236431
387-17	CCOMT RNAi	34	0.11262	1.4462	0.469525	2.02834		0.0555231	0.712995	0.231482
387-17	CCOMT RNAi	7	0.114687	1.20503	0.417104	1.73683		0.0660324	0.693814	0.240153
387-17	CCOMT RNAi	24	0.126229	1.0415	0.37235	1.54008		0.081963	0.676263	0.241774
387-17	CCOMT RNAi	13	0.889568	2.08262	3.11581	6.088		0.146118	0.342086	0.511796
387-17	CCOMT RNAi	11	1.39866	1.42197	2.32133	5.14196		0.272009	0.276543	0.451448
387-17	CCOMT RNAi	39	2.16179	1.9115	2.3356	6.40889		0.337311	0.298258	0.364431
		n (independent)	10	10	10	10		10	10	10
		Low	0.0688386	1.0415	0.353413	1.49654		0.0459986	0.276543	0.224006
		High	2.16179	2.08262	3.11581	6.40889		0.337311	0.728627	0.511796
		Median	0.113653	1.32005	0.442612	1.85838		0.0607777	0.699152	0.240963
		MAD	0.0301936	0.135117	0.0679312	0.253725		0.0193632	0.0221397	0.00633528
#56 Background with Vector
			Hydroxycinnamoyl-malate content (mmol/kg FW)					Fraction total
Background	Supertransformed with	Unique Event	t-CA-malate	t-pCA-malate	t-FA-malate	Total		t-CA-malate	t-pCA-malate	t-FA-malate
387-56	Vector	15	0.048334	0.716669	0.19081	0.955813		0.0505685	0.7498	0.199631
387-56	Vector	8	0.0500081	0.689617	0.204327	0.943952		0.0529773	0.730563	0.216459
387-56	Vector	53	0.0545607	0.680716	0.209211	0.944488		0.0577675	0.720725	0.221507
387-56	Vector	57	0.0555881	0.749298	0.250958	1.05584		0.052648	0.709667	0.237685
387-56	Vector	56	0.0563499	0.679013	0.233644	0.969008		0.0581521	0.700731	0.241117
387-56	Vector	51	0.0587059	0.78954	0.260718	1.10896		0.0529376	0.711962	0.2351
387-56	Vector	59	0.0601496	0.80384	0.25366	1.11765		0.0538179	0.719224	0.226958
387-56	Vector	3	0.0606013	0.983816	0.277923	1.32234		0.0458288	0.743996	0.210175
387-56	Vector	47	0.0618148	0.628949	0.229172	0.919936		0.0671947	0.683688	0.249118
387-56	Vector	46	0.0623949	0.95907	0.292395	1.31386		0.0474898	0.729964	0.222547
387-56	Vector	55	0.0625676	0.60089	0.208543	0.872001		0.0717518	0.689093	0.239155
387-56	Vector	58	0.0654905	0.769286	0.238637	1.07341		0.0610115	0.716673	0.222316
387-56	Vector	73	0.0669077	0.724727	0.235585	1.02722		0.0651347	0.705523	0.229343
387-56	Vector	10	0.0672531	0.977766	0.253551	1.29857		0.0517901	0.752956	0.195254
387-56	Vector	50	0.070424	0.703109	0.237286	1.01082		0.0696703	0.695584	0.234746
387-56	Vector	60	0.0749412	0.986303	0.339259	1.4005		0.0535102	0.704249	0.242241
387-56	Vector	12	0.0759111	0.956586	0.267771	1.30027		0.0583811	0.735683	0.205935
387-56	Vector	49	0.0823459	0.746078	0.247177	1.0756		0.076558	0.693638	0.229804
387-56	Vector	48	0.0966858	1.3442	0.391395	1.83228		0.052768	0.733621	0.213611
		n (independent)	19	19	19	19		19	19	19
		Low	0.048334	0.60089	0.19081	0.872001		0.0458288	0.683688	0.195254
		High	0.0966858	1.3442	0.391395	1.83228		0.076558	0.752956	0.249118
		Median	0.0623949	0.749298	0.247177	1.07341		0.0538179	0.716673	0.226958
		MAD	0.00604508	0.0685821	0.0180049	0.128925		0.004201	0.015673	0.0123149
#56 Background with CCOMT RNAi
			Hydroxycinnamoyl-malate content (mmol/kg FW)					Fraction total
Background	Supertransformed with	Unique Event	t-CA-malate	t-pCA-malate	t-FA-malate	Total		t-CA-malate	t-pCA-malate	t-FA-malate
387-56	CCOMT RNAi	75	0.0581833	0.813111	0.240632	1.11193		0.0523266	0.731263	0.21641
387-56	CCOMT RNAi	6	0.0640261	0.675906	0.2044	0.944332		0.0678005	0.715751	0.216449
387-56	CCOMT RNAi	61	0.0643125	0.893997	0.269991	1.2283		0.052359	0.727833	0.219808
387-56	CCOMT RNAi	5	0.0646137	0.694352	0.219669	0.978634		0.0660243	0.709511	0.224465
387-56	CCOMT RNAi	2	0.0686349	0.963157	0.287845	1.31964		0.0520104	0.729865	0.218125
387-56	CCOMT RNAi	9	0.357616	0.633266	0.218074	1.20896		0.295806	0.523812	0.180382
387-56	CCOMT RNAi	1	0.423975	1.416	2.00111	3.84108		0.110379	0.368646	0.520975
387-56	CCOMT RNAi	4	0.610105	1.11742	2.04625	3.77378		0.16167	0.296102	0.542228
387-56	CCOMT RNAi	65	0.742986	1.03859	1.59041	3.37198		0.220341	0.308005	0.471653
387-56	CCOMT RNAi	69	0.772725	1.1007	1.64366	3.51708		0.219706	0.312958	0.467335
387-56	CCOMT RNAi	77	0.875823	1.05517	1.577	3.50799		0.249665	0.300789	0.449545
		n (independent)	11	11	11	11		11	11	11
		Low	0.0581833	0.633266	0.2044	0.944332		0.0520104	0.296102	0.180382
		High	0.875823	1.416	2.04625	3.84108		0.295806	0.731263	0.542228
		Median	0.357616	0.963157	0.287845	1.31964		0.110379	0.523812	0.224465
		MAD	0.293304	0.150046	0.0834457	0.375306		0.0425785	0.170002	0.0597715
Vector, Combined Backgrounds							n (independent)	24	24	24
							Low	0.04016	0.683688	0.13884
							High	0.076558	0.821	0.249118
							Median	0.0539511	0.717948	0.222431
							MAD	0.004201	0.015673	0.0123149
CCOMT RNAi, Combined Backgrounds							n (independent)	21	21	21
							Low	0.0459986	0.276543	0.180382
							High	0.337311	0.731263	0.542228
							Median	0.0678005	0.693814	0.240153
							MAD	0.020434	0.0360507	0.0237043

## Sheet: HMT & CCOMT RNAi-Leaves v Stems
Vector Control
			Hydroxycinnamoyl-malate content (mmol/kg FW)									Fraction total
			Leaves				Stems					Leaves			Stems
Background	Supertransformed	Unique Event	t-CA-malate	t-pCA-malate	t-FA-malate	Total	t-CA-malate	t-pCA-malate	t-FA-malate	Total		t-CA-malate	t-pCA-malate	t-FA-malate	t-CA-malate	t-pCA-malate	t-FA-malate
387-17	Vector	19	0.0542773	0.882406	0.156563	1.09325	0.0247599	1.36538	0.188448	1.57858		0.0496478	0.807143	0.143209	0.0156849	0.864937	0.119378
387-56	Vector	59	0.0601496	0.80384	0.25366	1.11765	0.037689	1.18607	0.299087	1.52284		0.0538179	0.719224	0.226958	0.0247491	0.77885	0.196401
387-56	Vector	55	0.0625676	0.60089	0.208543	0.872001	0.0402806	0.871194	0.17675	1.08822		0.0717518	0.689093	0.239155	0.037015	0.800565	0.16242	H
387-56	Vector	60	0.0749412	0.986303	0.339259	1.4005	0.0558591	1.5433	0.0583142	1.65748		0.0535102	0.704249	0.242241	0.0337013	0.931116	0.0351825
387-56	Vector	49	0.0823459	0.746078	0.247177	1.0756	0.0218022	1.05592	0.153531	1.23125		0.076558	0.693638	0.229804	0.0177073	0.857598	0.124695
387-17	Vector	23	0.0902289	1.08088	0.37603	1.54713	0.0534602	1.66231	0.378992	2.09476		0.05832	0.698631	0.243049	0.0255209	0.793556	0.180924
387-17	Vector	17	0.0976689	1.13547	0.33488	1.56801	0.0499823	1.3086	0.180499	1.53908		0.0622883	0.724142	0.21357	0.0324754	0.850247	0.117277
387-17	Vector	16	0.107731	1.22526	0.335688	1.66868	0.0677767	1.54511	0.3554	1.96828		0.0645605	0.73427	0.20117	0.0344344	0.785002	0.180563
		n (independent)	8	8	8	8	8	8	8	8		8	8	8	8	8	8
		Low	0.0542773	0.60089	0.156563	0.872001	0.0218022	0.871194	0.0583142	1.08822		0.0496478	0.689093	0.143209	0.0156849	0.77885	0.0351825
		High	0.107731	1.22526	0.37603	1.66868	0.0677767	1.66231	0.378992	2.09476		0.076558	0.807143	0.243049	0.037015	0.931116	0.196401
		Median	0.0786436	0.934355	0.29427	1.25908	0.0451314	1.33699	0.184474	1.55883		0.0603041	0.711736	0.228381	0.0289982	0.825406	0.143558
		MAD	0.0172849	0.167399	0.046041	0.235767	0.00952823	0.207219	0.0727783	0.213113		0.00664008	0.0156019	0.0142639	0.00506966	0.0358616	0.0316429
RNAi (no Phenotype)
			Hydroxycinnamoyl-malate content (mmol/kg FW)									Fraction total
			Leaves				Stems					Leaves			Stems
Background	Supertransformed	Unique Event	t-CA-malate	t-pCA-malate	t-FA-malate	Total	t-CA-malate	t-pCA-malate	t-FA-malate	Total		t-CA-malate	t-pCA-malate	t-FA-malate	t-CA-malate	t-pCA-malate	t-FA-malate
387-56	CCOMT RNAi	75	0.0581833	0.813111	0.240632	1.11193	0.0382189	1.1246	0.300742	1.46356		0.0523266	0.731263	0.21641	0.0261137	0.768399	0.205487
387-56	CCOMT RNAi	6	0.0611948	0.52858	0.189288	0.779063	0.0351841	0.674697	0.104183	0.814064		0.0785492	0.678482	0.242969	0.0432203	0.8288	0.127979
387-56	CCOMT RNAi	5	0.0633382	0.484254	0.17265	0.720242	0.0392594	0.784029	0.134528	0.957817		0.0879402	0.672349	0.239711	0.0409884	0.818559	0.140453
387-56	CCOMT RNAi	2	0.0686349	0.963157	0.287845	1.31964	0.0438356	1.24033	0.289103	1.57327		0.0520104	0.729865	0.218125	0.0278628	0.788378	0.18376
387-17	CCOMT RNAi	7	0.0757384	1.0352	0.311852	1.42279	0.0469764	1.34033	0.322467	1.70977		0.0532323	0.727584	0.219183	0.0274753	0.783922	0.188603
387-17	CCOMT RNAi	30	0.0828685	0.973065	0.323118	1.37905	0.052728	1.92926	0.402584	2.38457		0.0600909	0.705605	0.234304	0.0221122	0.809059	0.168829
		n (independent)	6	6	6	6	6	6	6	6		6	6	6	6	6	6
		Low	0.0581833	0.484254	0.17265	0.720242	0.0351841	0.674697	0.104183	0.814064		0.0520104	0.672349	0.21641	0.0221122	0.768399	0.127979
		High	0.0828685	1.0352	0.323118	1.42279	0.052728	1.92926	0.402584	2.38457		0.0879402	0.731263	0.242969	0.0432203	0.8288	0.205487
		Median	0.0659865	0.888134	0.264239	1.21578	0.0415475	1.18246	0.294922	1.51841		0.0566616	0.716595	0.226744	0.0276691	0.798718	0.176294
		MAD	0.00629751	0.115998	0.053246	0.185139	0.00437875	0.278149	0.0676034	0.375977		0.00449313	0.0139697	0.00947652	0.00355609	0.0173183	0.0207506
RNAi (with Phenotype)
			Hydroxycinnamoyl-malate content (mmol/kg FW)									Fraction total
			Leaves				Stems					Leaves			Stems
Background	Supertransformed	Unique Event	t-CA-malate	t-pCA-malate	t-FA-malate	Total	t-CA-malate	t-pCA-malate	t-FA-malate	Total		t-CA-malate	t-pCA-malate	t-FA-malate	t-CA-malate	t-pCA-malate	t-FA-malate
387-17	CCOMT RNAi	24	0.146481	1.22534	0.443515	1.81534	0.0743472	1.88909	0.435787	2.39922		0.0806908	0.674994	0.244315	0.030988	0.787375	0.181637
387-56	CCOMT RNAi	9	0.455071	0.898586	1.25455	2.60821	1.67596	1.32599	1.3062	4.30815		0.174476	0.344522	0.481002	0.389022	0.307786	0.303192
387-56	CCOMT RNAi	4	0.610105	1.11742	2.04625	3.77378	4.37645	1.88545	2.57659	8.83849		0.16167	0.296102	0.542228	0.495158	0.213323	0.291519
387-56	CCOMT RNAi	1	0.719289	1.15531	2.13008	4.00468	4.22286	1.92102	2.40589	8.54977		0.179612	0.28849	0.531898	0.493915	0.224687	0.281398
387-56	CCOMT RNAi	65	0.742986	1.03859	1.59041	3.37198	3.8173	1.44194	1.1614	6.42064		0.220341	0.308005	0.471653	0.594536	0.224579	0.180885
387-56	CCOMT RNAi	69	0.772725	1.1007	1.64366	3.51708	5.73884	1.96898	1.79561	9.50343		0.219706	0.312958	0.467335	0.60387	0.207186	0.188943
387-56	CCOMT RNAi	77	0.875823	1.05517	1.577	3.50799	3.70632	1.48722	1.00736	6.2009		0.249665	0.300789	0.449545	0.597707	0.239839	0.162454
387-17	CCOMT RNAi	13	0.889568	2.08262	3.11581	6.088	6.29905	3.1489	3.3732	12.8212		0.146118	0.342086	0.511796	0.491301	0.245602	0.263096
387-17	CCOMT RNAi	11	1.39866	1.42197	2.32133	5.14196	5.25186	2.32802	1.92877	9.50865		0.272009	0.276543	0.451448	0.552324	0.244832	0.202844
387-17	CCOMT RNAi	39	2.16179	1.9115	2.3356	6.40889	8.37024	3.07379	1.88084	13.3249		0.337311	0.298258	0.364431	0.628167	0.230681	0.141152
		n (Independent)	10	10	10	10	10	10	10	10		10	10	10	10	10	10
		Low	0.146481	0.898586	0.443515	1.81534	0.0743472	1.32599	0.435787	2.39922		0.0806908	0.276543	0.244315	0.030988	0.207186	0.141152
		High	2.16179	2.08262	3.11581	6.40889	8.37024	3.1489	3.3732	13.3249		0.337311	0.674994	0.542228	0.628167	0.787375	0.303192
		Median	0.757855	1.13637	1.84495	3.64543	4.29965	1.90506	1.83822	8.69413		0.199659	0.304397	0.469494	0.523741	0.23526	0.195894
		MAD	0.139731	0.0933779	0.380754	0.698235	1.1957	0.420401	0.622246	2.38336		0.0439977	0.0122342	0.0311253	0.0723804	0.010627	0.0440907

## Sheet: qPCR
Group	Unique Event	Background	Supertransform	Ct (raw data)			∆Ct (Actin)			∆∆CT (Relative to Vector)
				Actin	COMT	CCOMT	Actin	COMT	CCOMT	COMT	CCOMT
Vector	16	387-17	298	23.5243	24.8287	28.6498	0	1.30439	5.12556	-0.0234045	0.340502
	17	387-17	298	23.2186	24.346	27.0182	0	1.12734	3.79961	-0.200455	-0.985448
	23	387-17	298	23.1096	24.3566	27.7656	0	1.24698	4.65603	-0.0808223	-0.12902
	49	387-56	298	23.2021	24.8346	28.7611	0	1.63248	5.55902	0.304681	0.773966
RNAi, with Phenotype	4	387-56	462	23.6498	24.3356	33.5371	0	0.685797	9.88731	-0.642002	5.10225
	11	387-17	462	23.1123	24.1933	32.5946	0	1.08097	9.48236	-0.246828	4.6973
	13	387-17	462	23.2756	24.553	33.6248	0	1.27735	10.3492	-0.0504512	5.5641
	1	387-56	462	22.7056	23.7112	33.1837	0	1.0056	10.4781	-0.3222	5.69305
	39	387-17	462	22.823	23.8646	32.8428	0	1.04167	10.0199	-0.286131	5.23481
RNAi, no phenotype	7	387-17	462	23.2229	24.2746	28.0011	0	1.05168	4.77823	-0.276118	-0.00682588
